# Supplementary material for: Global Systematic Review of the Measurement of Stigma Associated With People Living With Hepatitis B or Hepatitis C Viruses
Source: J Viral Hepat. 2025 Aug 26;32(9):e70064. doi: 10.1111/jvh.70064 (PMC12379575; doi:10.1111/jvh.70064)
Supplement: Supplementary file 1 — Data S1: Data extraction. [file JVH-32-0-s002.xlsx]

## Sheet: Data extraction_clean
Author	Title	Living with Hepatitis / Not Living with Hepatitis	Author surname for ordering	Study recruitment	Citation	Country	Study design	Study population	Hepatitis focus	Sample size	Tool used to measure stigma	Type of stigma	Key stigma result	Axis Score	Robins-I risk of bias
L. Brener; C. J. Treloar	Alcohol and other drug treatment experiences of hepatitis C-positive and negative clients: implications for hepatitis C treatment	Both	Brener	Drug and Alcohol services	L. Brener et al. 2009	Australia	Cross-sectional	D&A services	HCV	240	Not stated/devised by authors	Enacted	HCV positive reported worse experiences on the most part compared to HCV negative.	16
S. N. Cheng; E. Li; A. S. Lok	Predictors and Barriers to Hepatitis B Screening in a Midwest Suburban Asian Population	Both	Cheng	Community	S. N. Cheng et al. 2017	USA	Cross-sectional	Public	HBV	404	Li et al, 2012 (20-item Toronto Chinese HBV Stigma Scale)	Internalised / Enacted	Stigma not related to knowledge, more recently visited primary care associated lower stigma, stigma not related to screening.	14
S. J. Cotler; S. Cotler; H. Xie; B. J. Luc; T. J. Layden; S. S. Wong	Characterizing hepatitis B stigma in Chinese immigrants	Both	Cotler	Internal Medicine practice in Chinatown	S. J. Cotler et al. 2012	USA	Cross-sectional	Migrants	HCV	201	Adapted from Holzemer et al, 2007 & Kalichman et al, 2005	Internalised / Enacted	Increases in knowledge correlated with reduced stigma towards PLWHBV.	16
J. X. Huang; M. L. Guan; J. Balch; E. Wu; H. Y. Rao; A. Lin; L. Wei; A. S. Lok	Hepatitis B Knowledge and Stigma in China	Living with Hepatitis	Huang	Hospital	J. X. Huang et al. 2016	China	Cross-sectional	Public	HBV	1236	Survey developed by authors. Questions not stated	Internalised	Roughly half controls said PLWHB should not be allowed to work in restaurants or work with children.	16.5
S. Abu Elhija	Self-stigma among patients with hepatitis B and C and its association with delayed diagnosis and treatment	Living with Hepatitis	Abu Elhija	Liver outpatients	S. Abu Elhija et al. 2019	Israel	Cross-sectional	Patients	Both	120	Li et al, 2012 (20-item Toronto Chinese HBV Stigma Scale)	Internalised / Enacted	A significant association was found between the level of self-stigma and the stage of the disease at diagnosis. Higher levels of self-stigma were reported by Hepatitis C patients with advanced disease compared to Hepatitis B patients with early disease. No significant correlation was found between self-stigma and the lag-time from diagnosis to first visit to the liver clinic.	16.5
S. Ahmed; R. Y. Méndez; S. Naveed; S. Akhter; I. Mushtaque; M. A. Malik; W. Ahmad; R. N. Figueroa; A. Younas	Assessment of hepatitis-related knowledge, attitudes, and practices on quality of life with the moderating role of internalized stigma among hepatitis B-positive patients in Pakistan	Living with Hepatitis	Ahmed	Inpatient/outpatient clinics	S. Ahmed et al. 2023	Pakistan	Cross-sectional	Patients	HBV	432	Earnshaw and Quinn, 2011	Internalised	Self-stigma correlated with reduced quality of life and reduced self-management of hepatitis.	16
J. C. Balbinot; A. W. Souza; R. Pontarolo; O. D. Boeira; E. A. A. da Silva; D. S. B. Junges; C. B. dos Reis; R. Venson; A. F. R. Oliota; A. C. C. Sanches	Validation of the Brazilian version of the hepatitis B quality of life evaluation instrument - HBQOL, and its application to patients with chronic hepatitis B in Cascavel - PR	Living with Hepatitis	Balbinot	Not stated	J. C. Balbinot et al. 2022	Brazil	Cross-sectional	Patients	HBV	124	Spiegel et al., 2007 (Hepatitis B Quality Of Life Instrument)	Internalised / Enacted	Increased treatment time associated with increased stigma for those treated with tenofovir but not entecavir.	12
L. Brener; R. Horwitz; C. von Hippel; J. Bryant; C. Treloar	Discrimination by health care workers versus discrimination by others: Countervailing forces on HCV treatment intentions	Living with Hepatitis	Brener	Community organisation / drug services	L. Brener et al. 2015	Australia	Cross-sectional	PWID	HCV	416	Brener & von Hippel, 2008	Internalised / Enacted	HCW discrimination and self stigma associated with reduced treatment intention but not discrimination from others.	14.5
L. Brener; H. Wilson; L. C. Jackson; P. Johnson; V. Saunders; C. Treloar	The role of Aboriginal community attachment in promoting lifestyle changes after hepatitis C diagnosis	Living with Hepatitis	Brener	Community health services	L. Brener et al. 2015	Australia	Cross-sectional	First nation	HCV	203	Brener & von Hippel, 2008	Internalised / Enacted	Perceived stigma associated with reduced quality of life but not experiences of discrimination.	14
C. M. Cabrera	Measurement of stigma and relationships between stigma, depression, and attachment style among people with HIV and people with Hepatitis C	Living with Hepatitis	Cabrera	HCV outpatients	C. M. Cabrera et al. 2015	Canada	Cross-sectional	Patients	HCV	83	Wright et al., (2007)	Internalised / Enacted	HCV stigma significantly associated with depression.	14
Y. N. Drazic; M. L. Caltabiano	Chronic hepatitis B and C: Exploring perceived stigma, disease information, and health-related quality of life	Living with Hepatitis	Drazic	Community organisations/liver clinics	Y. N. Drazic et al. 2013	Australia	Cross-sectional	Patients	Both	77	Fife and Wright, 2000 (Social Impact Scale)	Internalised / Enacted	Stigma associated with reduced HRQoL for PLWHC patients but not PLWHB.	16.5
S. Franklin; A. Mouliom; E. Sinkala; A. Kanunga; A. Helova; J. Dionne-Odom; J. M. Turan; M. Vinikoor	Hepatitis B virus contact disclosure and testing in Lusaka, Zambia: a mixed-methods study	Living with Hepatitis	Franklin	Hospital	S. Franklin et al. 2018	Zambia	Cross-sectional	Patients	HBV	79	Molina et al., 2013 (Stigma Scale for Chronic Illness)	Internalised / Enacted	Increased stigma associated with reduced disclosure to contacts.	17
R. Gupta; A. Avasthi; Y. K. Chawla; S. Grover	Psychiatric Morbidity, Fatigue, Stigma and Quality of Life of Patients With Hepatitis B Infection	Living with Hepatitis	Gupta	Hepatology clinic	R. Gupta et al. 2020	India	Cross-sectional	Patients	HBV	150	Li et al, 2012 (20-item Toronto Chinese HBV Stigma Scale)	Internalised / Enacted	Greater stigma associated with those with a current psychiatric diagnosis among people with PLWHB and not inactive carriers.	14
B. Han; Q. Yuan; Y. Shi; L. Wei; J. Hou; J. Shang; Y. Han; C. Jin; P. L. Chan; H. Zhuang; J. Li; F. Cui	The experience of discrimination of individuals living with chronic hepatitis B in four provinces of China	Living with Hepatitis	Han	Liver disease clinics	B. Han et al. 2018	China	Cross-sectional	Patients	HBV	797	Hepatitis B discrimination index modified from AIDS/STD Division of Policy & Sociology in the Joint United Nations Program on HIV/AIDS (UNAIDS) discrimination measure.	Enacted	Negative emotions (mental distress) associated with discrimination.	16
R. T. Higashi; M. K. Jain; L. Quirk; N. E. Rich; A. K. Waljee; B. J. Turner; S. C. Lee; A. G. Singal	Patient and provider-level barriers to hepatitis C screening and linkage to care: A mixed-methods evaluation	Living with Hepatitis	Higashi	Community/outpatients hepatology	R. T. Higashi et al. 2020	USA	Cross-sectional	Patients	HCV	159	Berger et al., 2001 (HIV stigma scale)	Internalised / Enacted	Antibody reactive participants more likely to report being left out of social situations than RNA reactive.	16
M. Hopwood; T. Nakamura; C. Treloar	Disclosing Hepatitis C Infection Within Everyday Contexts Implications for Accessing Support and Healthcare	Living with Hepatitis	Hopwood	Magazine advert/NSPs	M. Hopwood et al. 2010	Australia	Cross-sectional	Patients	HCV	504	Tool developed by authors. Questions not stated	Enacted	Being refused medical treatment because of HCV had disclosed more widely.	18
J. X. Huang; M. L. Guan; J. Balch; E. Wu; H. Y. Rao; A. Lin; L. Wei; A. S. Lok	Survey of hepatitis B knowledge and stigma among chronically infected patients and uninfected persons in Beijing, China	Both	Huang	Hospital	J. X. Huang et al. 2016	China	Cross-sectional	Patients	HBV	1236	Li et al, 2012 (20-item Toronto Chinese HBV Stigma Scale) and Cotler et al. (2012)	Internalised / Anticipated / Enacted	Having a family member with PLWHB or having been tested for HBV or vaccinated against HBV did not significantly impact stigma.	16
A. A. Jones; K. E. Schneider; O. Falade-Nwulia; G. Sterner; K. Tobin; C. A. Latkin	Social Networks, Stigma, and Hepatitis C Care Among Women Who Inject Drugs: Findings from A Community Recruited Sample	Living with Hepatitis	Jones	street based outreach and community	A. A. Jones et al. 2022	USA	Cross-sectional	PWID	HCV	269	Latkin et al. 2013	Internalised / Enacted	Stigma associated with not undergoing liver disease staging and attempting but unable to access HCV treatment among women.	16
T. V. Le; T. T. M. Vu; H. T. Mai; L. H. Nguyen; N. T. Truong; C. L. Hoang; S. H. Nguyen; C. T. Nguyen; B. C. Nguyen; T. H. Tran; B. X. Tran; C. A. Latkin; C. S. H. Ho; R. C. M. Ho	Social Determinants of Stigma and Discrimination in Vietnamese Patients with Chronic Hepatitis B	Living with Hepatitis	Le	Hepatitis clinic	T. V. Le et al. 2019	Vietnam	Cross-sectional	Patients	HBV	298	Luoma et al., 2013	Internalised / Enacted	Two comorbidities associated with Blame/Judgement, 1 or 2 comorbities, 1 or 2 comorbidities associated with reduced feeling discriminated against. Comorbidities not associated with shame.	16.5
G. Li; G. C. Wang; F. C. Hsu; J. Z. Xu; X. Pei; B. Zhao; A. Shetty	Effects of Depression, Anxiety, Stigma, and Disclosure on Health-Related Quality of Life among Chronic Hepatitis B Patients in Dalian, China	Living with Hepatitis	Li	Inpatient/outpatient clinic	G. Li et al. 2020	China	Cross-sectional	Patients	HBV	401	Li et al, 2012 (20-item Toronto Chinese HBV Stigma Scale)	Internalised / Enacted	Stigma associated with reduced physical, psychological, social and environmental QoL.	17.5
G. Marley; W. K. Seto; W. H. Yan; P. L. Chan; J. D. Tucker; W. M. Tang; W. C. W. Wong	What facilitates hepatitis B and hepatitis C testing and the role of stigma among primary care patients in China?	Not living with Hepatitis	Marley	Primary care	G. Marley et al. 2022	China	Cross-sectional	Patients	Both	750	Li et al, 2012 (20-item Toronto Chinese HBV Stigma Scale)	Internalised / Enacted	Testing associated with higher stigma.	16
S. Medvinsky	Relationship among hepatitis c, stigma, experiential avoidance, and depression	Living with Hepatitis	Medvinsky	Community groups/social media/hospitals	S. Medvinsky et al. 2014	USA	Cross-sectional	Patients	HCV	126	Fife and Wright, 2000 (Social Impact Scale)	Internalised / Enacted	Stigma correlated with depression, stigma did not vary by treatment status.	16
R. Mohamed; C. J. Ng; W. T. Tong; S. Z. Abidin; L. P. Wong; W. Y. Low	Knowledge, attitudes and practices among people with chronic hepatitis B attending a hepatology clinic in Malaysia: a cross sectional study	Living with Hepatitis	Mohamed	Hepatology clinic	R. Mohamed et al. 2012	Malaysia	Cross-sectional	Patients	HBV	483	Tool developed by authors and assessed whether participants were (1) Worried of spreading HBV to family and friends (2) worried ever since diagnosis	Internalised	Receiving treatment associated with less worry since diagnosis, but not worry about transmission to family, presence of cirrhosis not associated with worry since diagnosis/family transmission.	17
A. Noor; S. Bashir; V. A. Earnshaw	Bullying, internalized hepatitis (Hepatitis C virus) stigma, and self-esteem: Does spirituality curtail the relationship in the workplace	Living with Hepatitis	Noor	Hospital	A. Noor et al. 2016	Pakistan	Cross-sectional	Workplace	HCV	228	Earnshaw and Quinn, 2011	Internalised	Internalised stigma correlated with reduced self-esteem.	17
A. Poorkaveh; A. Modabbernia; M. Ashrafi; S. Taslimi; M. Karami; M. Dalir; A. Estakhri; R. Malekzadeh; H. P. Sharifi; H. Poustchi	Validity, Reliability and Factor Structure of Hepatitis B Quality of Life Questionnaire Version 1.0: Findings in a Large Sample of 320 patients	Living with Hepatitis	Poorkaveh	Hepatitis clinic	A. Poorkaveh et al. 2012	Iran	Cross-sectional	Patients	HBV	320	Spiegel et al., 2007 (Hepatitis B Quality Of Life Instrument)	Internalised / Enacted	More stigma associated with past diagnosis compared to recent, stigma correlated with anxiety and depression.	12
I. Rafique; M. A. N. Saqib; S. Siddiqui; M. A. Munir; H. Qureshi; N. Javed; S. Naz; I. Z. Tirmazi	Experiences of stigma among hepatitis B and C patients in Rawalpindi and Islamabad, Pakistan	Living with Hepatitis	Rafique	Outpatients	I. Rafique et al. 2014	Pakistan	Cross-sectional	Patients	Both	140	Tool not stated/devised by authors	Internalised / Enacted	Experience of stigma did not differ between duration of illness and whether someone was living with either HBV/HCV/both.	14.5
A. Rashidi; P. Higgs; S. Carruthers	Factors affecting hepatitis C treatment intentions among Aboriginal people in Western Australia: a mixed-methods study	Living with Hepatitis	Rashidi	Peer based services (drug use, NSPs BBV)	A. Rashidi et al. 2020	Australia	Cross-sectional	First nation	HCV	123	Brener & von Hippel, 2008	Internalised / Enacted	HCV stigma associated with reduced intention to treat.	16
M. E. Saine; J. E. Szymczak; T. M. Moore; L. P. Bamford; F. K. Barg; J. Schnittker; J. H. Holmes; N. Mitra; V. Lo Re	Determinants of stigma among patients with hepatitis C virus infection	Living with Hepatitis	Saine	Outpatients	M. E. Saine et al. 2020	USA	Cross-sectional	Patients	HCV	265	Saine et al, 2020 (HCV Stigma Scale (HCV-SS) Score (modified from Berger et al, 2001))	Internalised / Anticipated / Enacted	No difference in stigma between people living with HCV and people living with HCV and HIV. Previously treated but not cured associated with greater stigma among those living with HCV/HIV but not those just living with HCV.	18
E. M. Soltan; H. M. Salama; M. A. Aboelmagd	Assessment of stigma among patients infected with hepatitis C virus in Suez City, Egypt	Living with Hepatitis	Soltan	Hopsital	E. M. Soltan et al. 2018	Egypt	Cross-sectional	Patients	HCV	260	Cabrera et al, 2014 (Hepatitis C Stigma Scale)	Internalised / Enacted	Duration of HCV not related to stigma when controlling for age, but significant in univariable.	16
E. M. Yilmaz; I. E. Yildiz; E. Sehmen	Stigma, Discrimination, and Living with Hepatitis B in Turkey	Living with Hepatitis	Yilmaz	Hospital	E. M. Yilmaz et al. 2022	Turkey	Cross-sectional	Patients	HBV	505	Tool developed by authors, including questions such as "Has your illness negatively affected your relationship with your parents?"	Enacted	Experiencing stigma was associated with disclosure.	15
A. Yousaf; A. Adil; S. Niazi; S. Ghayas; A. Khan; N. Rafique	Mediating role of social isolation between stigma and depression among hepatitis patients	Living with Hepatitis	Yousaf	Hospital	A. Yousaf et al. 2021	Pakistan	Cross-sectional	Patients	Both	120	Cotler et al., 2012	Internalised / Enacted	Stigma correlated with depression and social isolation.	14.5
A. Yozgat; G. Can; H. Can; N. Ekmen; T. Akyol; B. Kasapoglu; M. Kekilli	Social stigmatization in Turkish patients with chronic hepatitis B and C	Living with Hepatitis	Yozgat	Hospital	A. Yozgat et al. 2021	Turkey	Cross-sectional	Patients	Both	166	Holzemer et al., 2007 (Berger stigma scale)	Internalised / Enacted	Stigma did not differ by disease stage for hepatitis B and C.	15
L. Yu; H. Liu; J. Zheng; R. Liu; R. W. K; J. Wang	Present situation and influencing factors of discrimination against hepatitis B patients and carriers among rural adults in three eastern provinces in China	Living with Hepatitis	Yu	Hospital	L. Yu et al. 2015	China	Cross-sectional	Patients	HBV	797	Hepatitis B discrimination index modified from AIDS/STD Division of Policy & Sociology in the Joint United Nations Program on HIV/AIDS (UNAIDS) discrimination measure.	Internalised	Stigma was strongly associated with negative emotions.	14
L. Zhu; J. X. Kong; Y. J. Zheng; M. N. Song; X. Cheng; L. Zhang; D. L. Patrick; H. M. Wang	Development and initial validation of the chronic hepatitis B quality of life instrument (CHBQOL) among Chinese patients	Living with Hepatitis	Zhu	CHB outpatient and inpatient hospitals	L. Zhu et al. 2019	China	Cross-sectional	Patients	HBV	578	CHBQOL generated from SF-36 HRQOL	Enacted	No difference in social stigma among HBV DNA levels (>=2000 iU/ml vs. <2000) but more social stigma associated with abnormal ALT scores and HBeAg positivity.	18
C. A. Adjei; S. E. Stutterheim; F. Bram; F. Naab; R. A. C. Ruiter	Correlates of hepatitis B testing in Ghana: The role of knowledge, stigma endorsement and knowing someone with hepatitis B	Not living with Hepatitis	Adjei	face to face home survey	C. A. Adjei et al. 2022	Ghana	Cross-sectional	Public	HBV	971	Li et al, 2012 (20-item Toronto Chinese HBV Stigma Scale)	Internalised / Enacted	Stigmatising attitude associated with reduced HBV testing.	17
W. E. Akazong; C. Tume; R. Njouom; L. Ayong; V. Fondoh; J. R. Kuiate	Knowledge, attitude and prevalence of hepatitis B virus among healthcare workers: a cross-sectional, hospital-based study in Bamenda Health District, NWR, Cameroon	Not living with Hepatitis	Akazong	Hospital	W. E. Akazong et al. 2020	Cameroon	Cross-sectional	Healthcare workers	HBV	398	Not stated/devised by authors	Internalised	68% had a positive attitude towards people living with HBV.	15.5
L. Brener; W. Von Hippel	Measuring attitudes toward injecting drug users and people with hepatitis C	Not living with Hepatitis	Brener	University	L. Brener et al. 2008	Australia	Cross-sectional	University	HCV	110	Shrum, Turner, and Bruce, 1989	Internalised / Enacted	University students: HCV stigmatising attitudes associated with religious fundamentalism and conservatism and attitudes towards IPWID; HCWs: HCV stigmatising attitudes associated with negative attitudes towards PWID.	14
L. Brener; J. Ellard; D. Murphy; D. Callander	Perceptions and deflections: associations between attitudes towards people with hepatitis C and testing for hepatitis C among Australian gay and bisexual men	Not living with Hepatitis	Brener	Community organisations / websites	L. Brener et al. 2013	Australia	Cross-sectional	MSM	HCV	590	Brener & von Hippel, 2008	Internalised / Enacted	Positive attitudes to person with HCV associated with ever having an HCV test.	14.5
L. Brener; G. Rose; C. Treloar; E. J. Cama; M. Whiticker	Mental health support workers' attitudes towards hepatitis C and injecting drug use: Barriers to recovery? [References]	Not living with Hepatitis	Brener	Community organisation	L. Brener et al. 2014	Australia	Cross-sectional	Mental Health	HCV	117	Brener & von Hippel, 2008	Internalised / Enacted	Attitude towards people living with HCV correlated with comfort in clients home and capable of working with client, but not when controlling for attitude towards PWID.	15.5
L. Brener; C. von Hippel; H. Wilson; M. Hopwood	Health workers' support for hepatitis C treatment uptake among clients with a history of injecting	Not living with Hepatitis	Brener	Alcohol and drug services	L. Brener et al. 2018	Australia	Cross-sectional	Healthcare workers	HCV	90	Tool developed by authors. (1) How supporting would you be of each client to undertake HCV treatment?	Enacted	Negative attitude towards PWID was associated with reduced support for HCV treatment and support higher when person was not injecting.	13
L. Brener; E. Cama; T. Broady; M. Hopwood; C. Treloar	Comparing Australian health worker and student attitudes and concerns about providing care to people living with hepatitis B	Not living with Hepatitis	Brener	Facebook paid advertising	L. Brener et al. 2022	Australia	Cross-sectional	Healthcare workers	HBV	551 HCWs & 199 Students	Brener & von Hippel, 2008	Internalised / Enacted	Stigma levels were low, no difference in stigma measures between HCW and students except more HCW agreed people with HBV got what they deserved.	16.5
T. R. Broady; L. Brener; E. Cama; M. Hopwood; C. Treloar	Stigmatising attitudes towards people who inject drugs, and people living with blood borne viruses or sexually transmissible infections in a representative sample of the Australian population	Not living with Hepatitis	Broady	Postal questionnaire	T. R. Broady et al. 2020	Australia	Cross-sectional	Public	HCV	1001	Brener & von Hippel, 2008	Internalised / Enacted	Voting for conservative parties in the last election associated with more stigmatising HCV attitudes. Knowing someone with HCV associated with less stigmatising attitude.	16
T. R. Broady; L. Brener; T. Vuong; E. Cama; C. Treloar	Online interventions to reduce stigma towards population groups affected by blood borne viruses in Australia	Not living with Hepatitis	Broady	Facebook paid advertising	T. R. Broady et al. 2021	Australia	Cohort	Public	Both	2010	Broady et al., 2018	Internalised / Enacted	Short videos of lived experience improved attitudes , controllability (condition under the person's control), personal distance and opinions on how individuals should be treated in health and social settings for HBV and HCV; progressive political beliefs (vs. conservative) associated with improved attitudes, controllability, personal distance and opinions.	N/A	Moderate
E. Cama; L. Brener; T. Broady; M. Hopwood; C. Treloar	Australian health and medical workers' concerns around providing care to people living with hepatitis B	Not living with Hepatitis	Cama	Paid Facebook advertising targeting HCWs	E. Cama et al. 2021	Australia	Cross-sectional	Healthcare workers	HBV	551	Brener & von Hippel, 2008	Internalised / Enacted	HBV stigmatising attitudes associated with having concerns around providing care to PLWHBV, knowing someone with HBV associated with reduced concerns .	15.5
L. X. Chen; P. Yue; K. V. Lamb; Y. Zhang; R. F. Zhu	Stigma in HBV-infected pregnant women in disclosed situations: Current status, influencing factors, and impacts on the quality of life	Living with Hepatitis	Chen	Antenatal	L. X. Chen et al. 2020	China	Cross-sectional	Antenatal	HBV	270	Feng et al., 2011 (Chronic Hepatitis B Virus Infectors' Discrimination Measurement Scale)	Internalised / Enacted	Greater stigma correlated with worse mental and physical health.	16
L. Dam; A. Cheng; P. Tran; S. S. Wong; R. Hershow; S. Cotler; S. J. Cotler	Hepatitis B Stigma and Knowledge among Vietnamese in Ho Chi Minh City and Chicago	Not living with Hepatitis	Dam	Primary care in USA and hospitals in Vietnam	L. Dam et al. 2016	Vietnam/USA	Cross-sectional	Migrants	HBV	842 from Vietnam & 170 from USA	Cotler et al., 2012	Internalised / Enacted	Not being previously tested and unwilling to test was associated with increased stigma. Knowledge was slightly correlated with stigma.	16
H. Eguchi; K. Wada	Knowledge of HBV and HCV and individuals' attitudes toward HBV- and HCV-infected colleagues: a national cross-sectional study among a working population in Japan	Not living with Hepatitis	Eguchi	Volunteers for surveys	H. Eguchi et al. 2013	Japan	Cross-sectional	Public	Both	3129	Adapted from Balfour et al., 2009	Internalised / Enacted	36% worry about transmission with colleague with HCV, 32% would avoid contact, 24% would have prejudiced opinions; Increased knowledge was associated with reduced worry, avoidance and prejudice.	14.5
H. Eguchi; K. Wada; D. R. Smith	Sociodemographic factors and prejudice toward HIV and hepatitis B/C status in a working-age population: results from a national, cross-sectional study in Japan	Not living with Hepatitis	Eguchi	Volunteers for surveys	H. Eguchi et al. 2014	Japan	Cross-sectional	Workplace	Both	3129	Tool developed by authors, including question, "If I found that people with whom I work were infected with HIV or HBV/HCV, I think I would look at him/her to be a homosexual, someone who engaged in sexual relationships with an unspecified number of people, or a drug addict"	Enacted	24% expressed prejudice towards colleague with HBV/HCV. Increased hepatitis knowledge associated with reduced prejudice towards colleague with HBV/HCV.	15.5
K. Frazer; M. Glacken; B. Coughlan; A. Staines; L. Daly	Hepatitis C virus in primary care: survey of nurses' attitudes to caring	Not living with Hepatitis	Frazer	Public health nursing service, GP practices and in drug treatment centres	K. Frazer et al. 2011	Ireland	Cross-sectional	Healthcare workers	HCV	560	Richmond et al., 2007	Internalised / Enacted	94% were willing to treat patients who acquired HCV, 52% would use additional protective measures. Increased knowledge score associated with more positive attitudes.	17
M. Ghazzawi; S. A. Yendewa; P. B. James; S. P. Massaquoi; L. S. Babawo; F. Sahr; G. F. Deen; M. Kabba; P. Ocama; S. Lakoh; R. A. Salata; G. A. Yendewa	Assessment of Knowledge, Stigmatizing Attitudes and Health-Seeking Behaviors Regarding Hepatitis B Virus Infection in a Pharmacy and Community Setting in Sierra Leone: A Cross-Sectional Study	Not living with Hepatitis	Ghazzawi	Pharmacy	M. Ghazzawi et al. 2023	Sierra Leone	Cross-sectional	Public	HBV	306	Tool developed by authors, including - (1) Would you have concerns sharing food or utensils with someone who has Hepatitis B? (2)Would you have concerns having casual contact or working with someone who has Hepatitis B?	Enacted	High knowledge of HBV associated with greater stigma, no difference in stigma between vaccinated and unvaccinated and HBV positive/not.	16
N. Hamdiui; M. L. Stein; A. Timen; D. Timmermans; A. Wong; M. van den Muijsenbergh; J. E. van Steenbergen	Hepatitis B in Moroccan-Dutch: a quantitative study into determinants of screening participation	Not living with Hepatitis	Hamdiui	Community organisations and social media advertising	N. Hamdiui et al. 2018	Netherlands	Cross-sectional	Migrants	HBV	379	van der Veen et al., 2014	Internalised	Shame and stigma predictors of reduced intention to test for HBV both when cost is and isn't involved.	16.5
T. T. Hang Pham; T. X. Le; D. T. Nguyen; C. M. Luu; B. D. Truong; P. D. Tran; M. Toy; S. Bozkurt; S. So	Knowledge, attitudes and medical practice regarding hepatitis B prevention and management among healthcare workers in Northern Vietnam	Not living with Hepatitis	Hang Pham	Primary care and hospitals	T. T. Hang Pham et al. 2019	Vietnam	Cross-sectional	Healthcare workers	HBV	314	Adapted from Chao et al., 2010 & Wang et al., 2016	Internalised	27% would have concern working with someone who is a PLWHB and 21% would have concern if child was in a class with classmate who is a PLWHB.	17
C. B. Hurt; D. M. Carpenter; D. M. Evon; C. M. Hennessy; S. K. Rhea; W. A. Zule	Mitigating the Risk of Infectious Diseases Among Rural Drug Users in Western North Carolina: Results of the Southern Appalachia Test, Link, Care (SA-TLC) Health Care Provider Survey	Not living with Hepatitis	Hurt	Hospital	C. B. Hurt et al. 2020	USA	Cross-sectional	Healthcare workers	HCV	76	Richmond et al., 2007	Internalised / Enacted	Scores reflect compassion towards PLWHCV and willingness to provide care .	15.5
T. Ishimaru; K. Wada; S. Arphorn; D. R. Smith	Barriers to the acceptance of work colleagues infected with Hepatitis B and Hepatitis C in Japan	Not living with Hepatitis	Ishimaru	Internet survey of HCWs willing to participate in research	T. Ishimaru et al. 2016	Japan	Cross-sectional	Healthcare workers	Both	992	Tool developed by authors, including - (1) Avoiding contact with a HBV/HCVinfected colleague, (2) anxiety regarding the potential risk of infection from a HBV/HCV-infected colleague, and (3) expressing views such as that a HBV/HCV-infected colleague may be homosexual, have multiple sexual partners, or be a drug user.	Internalised / Enacted	Exposure to hepatitis, previous contact with colleague with hepatitis and increased knowledge of hepatitis associated with acceptance of colleague with hepatitis. Avoiding contact with colleague with hepatitis associated with reduced willingness to accept. No difference by vaccination status.	16
T. Ishimaru; K. Wada; H. T. X. Huong; B. T. M. Anh; N. D. Hung; L. Hung; D. R. Smith	NURSES' ATTITUDES TOWARDS CO-WORKERS INFECTED WITH HIV OR HEPATITIS B OR C IN VIETNAM	Not living with Hepatitis	Ishimaru	Hospital	T. Ishimaru et al. 2017	Vietnam	Cross-sectional	Healthcare workers	Both	400	Ishimaru et al., 2016	Internalised / Enacted	87% accepted colleagues contacting patients as long as low viral levels and not performing high risk procedures; agreement that colleagues with HBV/HCV should disclose status and caring for a patient with HBV/HCV in the past year was associated with acceptance of colleague with HBV/HCV.	15.5
T. Ishimaru; K. Wada; H. T. X. Hoang; A. T. M. Bui; H. D. Nguyen; H. Le; D. R. Smith	Nurses' willingness to care for patients infected with HIV or Hepatitis B/C in Vietnam	Not living with Hepatitis	Ishimaru	Hospital	T. Ishimaru et al. 2017	Vietnam	Cross-sectional	Healthcare workers	Both	400	Ishimaru et al., 2016	Internalised / Enacted	73% willing to care for HBV/HCV patients, 9% avoid going near patients with HBV/HCV. Self-efficacy protect oneself was associated with willingness to care, stigmatising attitude associated with reduced willingness to care.	16
T. Ishimaru; K. Wada; S. Arphorn; D. R. Smith	Willingness to care for blood-borne virus-infected patients in Thailand	Not living with Hepatitis	Ishimaru	Hospital	T. Ishimaru et al. 2018	Thailand	Cross-sectional	Healthcare workers	HCV	546	Ishimaru et al., 2016	Internalised / Enacted	Fear of transmission associated with reduced willingness to care for patient with HCV; self efficacy around protecting self from infection associated with increased willingness to care.	17
D. F. Jin; L. Brener; C. Treloar	Knowledge and beliefs about hepatitis B virus infection and associated factors among Chinese migrants in Australia: The result of a quantitative study	Not living with Hepatitis	Jin	Community organisations and online communications	D. F. Jin et al. 2022	Australia	Cross-sectional	Migrants	HBV	396	Not stated/devised by authors	Enacted	Stigmatising attitude towards PLHBV associated low knowledge.	16
P. Korkmaz; C. Uyar; A. Ozmen; O. Toka	KNOWLEDGE AND ATTITUDE OF HEALTH CARE WORKERS TOWARD PATIENTS WITH HEPATITIS C INFECTION	Not living with Hepatitis	Korkmaz	Hospital	P. Korkmaz et al. 2016	Iran	Cross-sectional	Healthcare workers	HCV	239	Richmond et al., 2007	Internalised / Enacted	67% displayed negative attitudes; lack of knowledge was associated with more negative attitudes; 74% double gloved, 49% gave HCV patients last appointment of the day.	16
A. L. Leng; Y. W. Li; K. R. Wangen; S. Nicholas; E. Maitland; J. Wang	Hepatitis B discrimination in everyday life by rural migrant workers in Beijing	Not living with Hepatitis	Leng	Face-to-face interviews	A. L. Leng et al. 2016	China	Cross-sectional	Migrants	HBV	903	Tool developed by authors. (1) Are you willing to accept gifts from hepatitis B patients or carriers? (2) Are you willing to shake hands with or hug them? (3) Are you willing to have dinner with them? (4) Do you think parents should let their children play with hepatitis B-infected children? (5) Do you think parents should accept their child marrying a hepatitis B-infected person?.	Enacted	Increased knowledge associated with reduced discrimination; fear of HBV and receiving vaccination associated with discrimination	14
D. Li; T. Tang; M. Patterson; M. Ho; J. Heathcote; H. Shah	The impact of hepatitis B knowledge and stigma on screening in Canadian Chinese persons	Not living with Hepatitis	Li	Primary care and Language school	D. Li et al. 2012	Canada	Cross-sectional	Migrants	HBV	343	Li et al, 2012 (20-item Toronto Chinese HBV Stigma Scale)	Internalised / Enacted	Stigma associated with reduced HBV testing.	16
J. Li; J. Wang; S. Nicholas; E. Maitland; T. Fei	Regional differences of hepatitis B discrimination in rural China	Not living with Hepatitis	Li	Face-to-face interviews	J. Li et al. 2021	China	Cross-sectional	Public	HBV	22618	Leng et al., 2015	Enacted	The level of PLWHB discrimination in the central and southern regions was generally low, and the level of PLWHB discrimination in the eastern coastal regions was higher.	16
A. E. Maxwell; S. L. Stewart; B. A. Glenn; W. K. Wong; Y. Yasui; L. C. Chang; V. M. Taylor; T. T. Nguyen; M. S. Chen; R. Bastani	Theoretically Informed Correlates of Hepatitis B Knowledge among Four Asian Groups: The Health Behavior Framework	Not living with Hepatitis	Maxwell	Community and household recruitment	A. E. Maxwell et al. 2012	USA	Cross-sectional	Public	HBV	1735	Tool developed by authors, including "Doctors recommendation for people to avoid people with Hep B"	Enacted	Those with higher knowledge expressed more stigma.	12
M. S. Mohamad; A. A. Mohamed	Marketplace stigma: Customers' stigmatization of employees with hepatitis C virus	Not living with Hepatitis	Mohamad	Marketplace shoppers	M. S. Mohamad et al. 2016	Egypt	Cross-sectional	Workplace	HCV	300	Tool developed by authors developed using methodology from Hinkin, 1998	Internalised / Enacted	More avoidance, pity and stigma was displayed in a perceived higher contagion risk situation (seller of bread) as opposed to low risk (seller of shoes).	17
H. Park; C. Brown; D. L. Wilson; P. L. Huang; P. Hernandez-Con; P. Horne; A. Goodin; A. Joseph; R. Segal; R. Cabrera; R. L. Cook	Clinician barriers, perceptions, and practices in treating patients with hepatitis C virus and substance use disorder in the United States	Not living with Hepatitis	Park	Online survey where HCWs recruited through publicly avaliable info/professional membership lists	H. Park et al. 2023	USA	Cross-sectional	Healthcare workers	HCV	96	Not stated/devised by authors	Not stated	If patient expressed stigma and a lack of knowledge of HCV more likely to prescribe treatment.	15.5
P. V. Perumalswami; A. Belemkoabga; L. Joseph; J. Erblich; L. Jandorf	HBV screening among West Africans living in the US: Influences of stigma, health literacy, and self-efficacy	Not living with Hepatitis	Perumalswami	Community organisations	P. V. Perumalswami et al. 2023	USA	Cross-sectional	Migrants	HBV	162	Maxwell et al., 2010	Internalised / Enacted	Stigma associated with reduced screening self-efficacy and reduced screening behaviour.	16
G. Rose; E. Cama; L. Brener; C. Treloar	Knowledge and attitudes towards hepatitis C and injecting drug use among mental-health support workers of a community managed organisation	Not living with Hepatitis	Rose	Community organisation	G. Rose et al. 2013	Australia	Cross-sectional	Mental Health	HCV	117	Brener & von Hippel, 2008	Internalised / Enacted	81% believe no one deserves to have HCV; 19% believed people who inject drugs are to blame for spread of HCV in Australia; More positive attitudes to PWID was correlated with more positive attitudes to people living with HCV.	16
N. Sasaki; K. Wada; D. R. Smith; G. Wang; H. Ohta; A. Shibuya	Hepatitis screening in Japanese individuals of working age and prejudice against infected persons in the workplace	Not living with Hepatitis	Sasaki	Online survey from workplace	N. Sasaki et al. 2014	Japan	Cross-sectional	Workplace	Both	3129	Tool developed by authors. (1) Would you be anxious about possibly becoming infected from a coworker who carries the hepatitis virus? (2) Would you avoid contact with a coworker who is infected with a hepatitis virus as far as possible? (3) Would you be biased against a coworker who is infected with a hepatitis virus, suspecting that the coworker may be a homosexual or a drug user or that they ha…	Internalised / Enacted	36% anxious about becoming infected from a coworker who carries hepatitis, 32% would avoid contact as far as possible, 24% would be bias towards coworker (assuming they were homosexual/drug user/multiple sexual partners).	17
K. R. Shen; N. S. Yang; W. T. Huang; T. S. Fitzpatrick; W. M. Tang; Y. Zhao; Y. H. Wang; L. H. Li; J. D. Tucker	A crowdsourced intervention to decrease hepatitis B stigma in men who have sex with men in China: A cohort study	Not living with Hepatitis	Shen	Text message communication (Wechat)	K. R. Shen et al. 2020	China	Retrospective cohort	MSM	HBV	470	Li et al, 2012 (20-item Toronto Chinese HBV Stigma Scale)	Internalised / Enacted	Exposure to crowdsourced intervention reduced stigmatising attitudes 4 weeks afterwards.	N/A	Serious
N. P. Souza; L. M. Villar; S. A. S. Moimaz; A. J. I. Garbin; C. A. S. Garbin	Knowledge, attitude and behaviour regarding hepatitis C virus infection amongst Brazilian dental students	Not living with Hepatitis	Souza	University	N. P. Souza et al. 2017	Brazil	Cross-sectional	Dental workers	HCV	306	Richmond et al., 2007	Internalised / Enacted	98% reported positive attitudes towards people living with HCV; 95% willing to treat; 64% used additional infection control procedures and 40% double gloved; no correlation between knowledge and attitudes.	16
A. Srinivasan; K. Krishnakumar; R. Shetty; A. B. Tandale; S. Gulati	Knowledge, attitude, and practice regarding hepatitis B infection among dental interns of a private dental college in Pune, India: A questionnaire study	Not living with Hepatitis	Srinivasan	Dental school	A. Srinivasan et al. 2022	India	Cross-sectional	Dental workers	HBV	84	Jain et al., 2014	Enacted	35% would not work in the same environment as someone with HBV, 94% believe dentists are ethically obligated to treat someone with HBV and 58% believed they should be treated in a different clinic. Knowledge of HBV had no effect on stigmatising attitude.	15.5
A. E. Suarez; D. Redmond	Desired Social Distance From People Who Have Hepatitis C Virus: An Exploration Among Staff in Health Care, Dentistry, Drug Treatment, and Tattoo/Body Piercing	Not living with Hepatitis	Suarez	Paper survey from workplace	A. E. Suarez et al. 2014	USA	Cross-sectional	Workplace	HCV	164	Adapted from Herek & Capitanio, 1993 and Wark & Galliher, 2007	Enacted	Having a friend or acquittance reduced need for social distance from PLWHCV and increased comfort providing services.	17
S. H. S. Tan; D. Wang; W. J. Tan; N. A. Allameen; N. P. Fong	Facilitators and barriers of Hepatitis B screening and vaccination	Not living with Hepatitis	Tan	Face-to-face home survey	S. H. S. Tan et al. 2020	Singapore	Cross-sectional	Public	HBV	784	Adapted from Holzemer et al., 2007 & Kalichman et al., 2005	Internalised / Enacted	Reduced stigma associated with screening and vaccination.	16
C. S. Todd; M. Ahmadzai; J. M. Smith; H. Siddiqui; S. A. S. Ghazanfar; S. A. Strathdee	Attitudes and practices of obstetric care providers in Kabul, Afghanistan regarding antenatal testing for sexually transmitted infection	Not living with Hepatitis	Todd	Hospital	C. S. Todd et al. 2008	Afghanistan	Cross-sectional	Healthcare workers	HBV	114	Not stated/devised by authors	Internalised	8% reported fear of offending patient or family as a reason to not test.	16
F. L. Tu; R. Z. Yang; W. X. Wang; R. Li; G. P. Du; Y. Y. Liu; W. Li; P. M. Wei	Analysis of Knowledge, Attitude and Practice of Hepatitis B Among Freshmen in Jiangsu Based on Lasso-Logistic Regression and Structural Equation Model	Not living with Hepatitis	Tu	Online survey	F. L. Tu et al. 2022	China	Cross-sectional	University	HBV	5130	Tool adapted from "Propagandist Education Points of Knowledge for Hepatitis B Prevention and Control" and "Guidelines for the Chronic Hepatitis B Prevention and Control 2019"	Enacted	HBV knowledge associated with more positive attitudes to people living with HBV, testing and vaccination behaviours.	16
Y. J. J. van der Veen; P. van Empelen; C. W. N. Looman; J. H. Richardus	Social-Cognitive and Socio-Cultural Predictors of Hepatitis B Virus-Screening in Turkish Migrants, the Netherlands	Not living with Hepatitis	van der Veen	Postal questionnaire	Y. J. J. van der Veen et al. 2014	Netherlands	Cross-sectional	Migrants	HBV	355	Cunningham et al., 2002	Internalised / Enacted	Low intention to test associated with higher HBV stigma and shame.	15.5
K. Wada; D. R. Smith; T. Ishimaru	Reluctance to care for patients with HIV or hepatitis B/C in Japan	Not living with Hepatitis	Wada	Online research volunteers	K. Wada et al. 2016	Japan	Cross-sectional	Healthcare workers	Both	992	Ishimaru et al., 2016	Internalised / Enacted	Anxiety around infection risk and prejudice associated with reluctance to care. Self-efficacy and previously treating patient with hep in past year associated with increased willingness to care.	16.5
B. Wakayama; C. A. S. Garbin; A. J. S. Garbin; O. A. Saliba; A. J. Garbin	The representation of HIV/AIDS and hepatitis B in the dentistry context	Not living with Hepatitis	Wakayama	dental surgeries and school	B. Wakayama et al. 2021	Brazil	Cross-sectional	Dental workers	HBV	550	Tool developed by authors, including questions such as "Would you receive care from a dentist with hepatitis B?"	Enacted	58% wouldn't receive care from a dentist with HBV; 54% wouldn't hire an assistant with HBV; 40% have different clinical conducts for patients with HBV.	15
W. L. Wang; C. J. Wang; H. F. Tseng	Comparing Knowledge, Health Beliefs, and Self-Efficacy Toward Hepatitis B Prevention Among University Students With Different Hepatitis B Virus Infectious Statuses	Not living with Hepatitis	Wang	Online survey	W. L. Wang et al. 2009	Taiwan	Cross-sectional	University	HBV	328	Wang et al, 2006	Internalised	Over three quarters wouldn't tell friends if they were a carrier and 84% would be afraid of getting HBV from friend even when immune.	16.5
K. Yang; A. S. Kao; K. Ching; R. Thomas; J. Ang	Impact of Virtual Seminars on Hepatitis B Knowledge and Attitudes Among Preclinical-Year Medical Students	Not living with Hepatitis	Yang	Medical schoool pre and post survey	K. Yang et al. 2023	USA	Cohort	University	HBV	40	Adapted from Al-Hazmi et al., 2015 and Al Wutayd et al., 2019	Enacted	Virtual seminars increased acceptance of a colleague with HBV, reduced concerns about shaking hands or hugging person with HBV, reduced uncomfortableness caring for a patient with HBV.	N/A	Low
L. J. Yu; J. Wang; D. W. Zhu; A. L. Leng; K. R. Wangen	Hepatitis B-related knowledge and vaccination in association with discrimination against Hepatitis B in rural China	Not living with Hepatitis	Yu	Interviews at participants' homes	L. J. Yu et al. 2016	China	Cross-sectional	Public	HBV	6538	L. J. Yu et al., 2016	Enacted	Vaccination was associated with less HBV discrimination, knowledge was not associated but fear was significantly associated with discrimination.	17
